# Supplementary material for: Niche conservatism and convergence in birds of three cenocrons in the Mexican Transition Zone
Source: PeerJ. 2024 Jan 2;12:e16664. doi: 10.7717/peerj.16664 (PMC10768671; doi:10.7717/peerj.16664)
Supplement: Supplemental Information 2 [file peerj-12-16664-s002.csv]

Order	Family	Species	Mainly distributed in	% Distribution in MTZ
Apodiformes	Apodidae	Aeronautes saxatalis	Nearctic region	12%
Apodiformes	Apodidae	Chaetura cinereiventris	South Brazilian dominion	1%
Apodiformes	Apodidae	Chaetura pelagica	Nearctic region	0%
Apodiformes	Apodidae	Chaetura vauxi	Nearctic region	0%
Apodiformes	Apodidae	Cypseloides cryptus	Boreal Brazilian dominion	45%
Apodiformes	Apodidae	Cypseloides niger	Nearctic region	47%
Apodiformes	Apodidae	Cypseloides storeri	Mexican Transition Zone	100%
Apodiformes	Apodidae	Panyptila cayennensis	Boreal Brazilian dominion	3%
Apodiformes	Apodidae	Panyptila sanctihieronymi	Mexican Transition Zone	100%
Apodiformes	Apodidae	Streptoprocne rutila	Mexican Transition Zone	44%
Apodiformes	Apodidae	Streptoprocne semicollaris	Mexican Transition Zone	100%
Apodiformes	Apodidae	Streptoprocne zonaris	South Brazilian dominion	7%
Apodiformes	Trochilidae	Abeillia abeillei	Mexican Transition Zone	100%
Apodiformes	Trochilidae	Amazilia amabilis	Pacific dominion	14%
Apodiformes	Trochilidae	Amazilia beryllina	Mexican Transition Zone	100%
Apodiformes	Trochilidae	Amazilia candida	Mesoamerican dominion	100%
Apodiformes	Trochilidae	Amazilia cyanocephala	Mexican Transition Zone	100%
Apodiformes	Trochilidae	Amazilia cyanura	Mexican Transition Zone	82%
Apodiformes	Trochilidae	Amazilia luciae	Mexican Transition Zone	100%
Apodiformes	Trochilidae	Amazilia rutila	Mesoamerican dominion	97%
Apodiformes	Trochilidae	Amazilia saucerrottei	Pacific dominion	10%
Apodiformes	Trochilidae	Amazilia violiceps	Mexican Transition Zone	91%
Apodiformes	Trochilidae	Amazilia viridifrons	Mexican Transition Zone	100%
Apodiformes	Trochilidae	Amazilia yucatanensis	Mesoamerican dominion	87%
Apodiformes	Trochilidae	Anthracothorax prevostii	Mesoamerican dominion	85%
Apodiformes	Trochilidae	Anthracothorax veraguensis	Pacific dominion	0%
Apodiformes	Trochilidae	Archilochus alexandri	Nearctic region	13%
Apodiformes	Trochilidae	Archilochus colubris	Nearctic region	0%
Apodiformes	Trochilidae	Atthis ellioti	Mexican Transition Zone	100%
Apodiformes	Trochilidae	Atthis heloisa	Mexican Transition Zone	100%
Apodiformes	Trochilidae	Calothorax lucifer	Mexican Transition Zone	87%
Apodiformes	Trochilidae	Calothorax pulcher	Mexican Transition Zone	100%
Apodiformes	Trochilidae	Calypte anna	Nearctic region	13%
Apodiformes	Trochilidae	Calypte costae	Nearctic region	30%
Apodiformes	Trochilidae	Campylopterus curvipennis	Mesoamerican dominion	100%
Apodiformes	Trochilidae	Campylopterus hemileucurus	Mexican Transition Zone	86%
Apodiformes	Trochilidae	Campylopterus rufus	Mexican Transition Zone	100%
Apodiformes	Trochilidae	Chalybura buffonii	Pacific dominion	0%
Apodiformes	Trochilidae	Chalybura urochrysia	Pacific dominion	24%
Apodiformes	Trochilidae	Chlorostilbon auriceps	Mexican Transition Zone	100%
Apodiformes	Trochilidae	Chlorostilbon canivetii	Mesoamerican dominion	97%
Apodiformes	Trochilidae	Chlorostilbon russatus	Pacific dominion	0%
Apodiformes	Trochilidae	Chlorostilbon swainsonii	Antillean subregion	0%
Apodiformes	Trochilidae	Colibri delphinae	Boreal Brazilian dominion	8%
Apodiformes	Trochilidae	Colibri thalassinus	Mexican Transition Zone	40%
Apodiformes	Trochilidae	Cynanthus latirostris	Mexican Transition Zone	96%
Apodiformes	Trochilidae	Cynanthus sordidus	Mexican Transition Zone	100%
Apodiformes	Trochilidae	Doricha eliza	Mesoamerican dominion	100%
Apodiformes	Trochilidae	Doricha enicura	Mexican Transition Zone	100%
Apodiformes	Trochilidae	Elvira chionura	Pacific dominion	0%
Apodiformes	Trochilidae	Elvira cupreiceps	Pacific dominion	0%
Apodiformes	Trochilidae	Eugenes fulgens	Mexican Transition Zone	81%
Apodiformes	Trochilidae	Eupherusa cyanophrys	Mexican Transition Zone	100%
Apodiformes	Trochilidae	Eupherusa eximia	Mexican Transition Zone	89%
Apodiformes	Trochilidae	Eupherusa poliocerca	Mesoamerican dominion	100%
Apodiformes	Trochilidae	Florisuga fusca	Parana dominion	0%
Apodiformes	Trochilidae	Florisuga mellivora	Boreal Brazilian dominion	3%
Apodiformes	Trochilidae	Glaucis aeneus	Pacific dominion	46%
Apodiformes	Trochilidae	Heliomaster constantii	Mexican Transition Zone	100%
Apodiformes	Trochilidae	Heliomaster furcifer	Chacoan dominion	0%
Apodiformes	Trochilidae	Heliomaster longirostris	Boreal Brazilian dominion	4%
Apodiformes	Trochilidae	Heliomaster squamosus	Chacoan dominion	0%
Apodiformes	Trochilidae	Heliothryx auritus	Boreal Brazilian dominion	0%
Apodiformes	Trochilidae	Heliothryx barroti	Pacific dominion	37%
Apodiformes	Trochilidae	Hylocharis eliciae	Mesoamerican dominion	73%
Apodiformes	Trochilidae	Hylocharis leucotis	Mexican Transition Zone	99%
Apodiformes	Trochilidae	Klais guimeti	South Brazilian dominion	15%
Apodiformes	Trochilidae	Lampornis amethystinus	Mexican Transition Zone	100%
Apodiformes	Trochilidae	Lampornis clemenciae	Mexican Transition Zone	77%
Apodiformes	Trochilidae	Lampornis hemileucus	Pacific dominion	0%
Apodiformes	Trochilidae	Lampornis sybillae	Mexican Transition Zone	100%
Apodiformes	Trochilidae	Lampornis viridipallens	Mexican Transition Zone	100%
Apodiformes	Trochilidae	Lamprolaima rhami	Mexican Transition Zone	100%
Apodiformes	Trochilidae	Leucippus taczanowskii	South American Transition Zone	0%
Apodiformes	Trochilidae	Lophornis brachylophus	Mesoamerican dominion	100%
Apodiformes	Trochilidae	Lophornis helenae	Mesoamerican dominion	93%
Apodiformes	Trochilidae	Microchera albocoronata	Mesoamerican dominion	64%
Apodiformes	Trochilidae	Panterpe insignis	Pacific dominion	0%
Apodiformes	Trochilidae	Phaeochroa cuvierii	Mesoamerican dominion	61%
Apodiformes	Trochilidae	Phaethornis longirostris	Pacific dominion	44%
Apodiformes	Trochilidae	Phaethornis striigularis	Pacific dominion	42%
Apodiformes	Trochilidae	Selasphorus platycercus	Nearctic region	32%
Apodiformes	Trochilidae	Selasphorus rufus	Nearctic region	0%
Apodiformes	Trochilidae	Selasphorus sasin	Nearctic region	0%
Apodiformes	Trochilidae	Thalurania colombica	Pacific dominion	17%
Apodiformes	Trochilidae	Thalurania ridgwayi	Mesoamerican dominion	100%
Apodiformes	Trochilidae	Threnetes ruckeri	Pacific dominion	21%
Apodiformes	Trochilidae	Tilmatura dupontii	Mexican Transition Zone	100%
Caprimulgiformes	Caprimulgidae	Caprimulgus carolinensis	Nearctic region	0%
Caprimulgiformes	Caprimulgidae	Caprimulgus maculicaudus	Mesoamerican dominion	100%
Caprimulgiformes	Caprimulgidae	Caprimulgus ridgwayi	Mexican Transition Zone	95%
Caprimulgiformes	Caprimulgidae	Caprimulgus salvini	Mexican Transition Zone	69%
Caprimulgiformes	Caprimulgidae	Caprimulgus vociferus	Nearctic region	0%
Caprimulgiformes	Caprimulgidae	Chordeiles acutipennis	Nearctic region	23%
Caprimulgiformes	Caprimulgidae	Chordeiles minor	Nearctic region	5%
Caprimulgiformes	Caprimulgidae	Chordeiles rupestris	Boreal Brazilian dominion	0%
Caprimulgiformes	Caprimulgidae	Lurocalis rufiventris	South Brazilian dominion	0%
Caprimulgiformes	Caprimulgidae	Lurocalis semitorquatus	Boreal Brazilian dominion	2%
Caprimulgiformes	Caprimulgidae	Nyctidromus albicollis	Boreal Brazilian dominion	7%
Caprimulgiformes	Caprimulgidae	Nyctiphrynus mcleodii	Mexican Transition Zone	100%
Caprimulgiformes	Caprimulgidae	Nyctiphrynus yucatanicus	Mesoamerican dominion	100%
Caprimulgiformes	Caprimulgidae	Phalaenoptilus nuttallii	Nearctic region	6%
Caprimulgiformes	Nyctibiidae	Nyctibius grandis	Boreal Brazilian dominion	2%
Caprimulgiformes	Nyctibiidae	Nyctibius griseus	Chacoan dominion	0%
Caprimulgiformes	Nyctibiidae	Nyctibius jamaicensis	Mesoamerican dominion	87%
Coraciiformes	Alcedinidae	Chloroceryle aenea	Boreal Brazilian dominion	6%
Coraciiformes	Alcedinidae	Chloroceryle amazona	Chacoan dominion	5%
Coraciiformes	Alcedinidae	Chloroceryle americana	Chacoan dominion	10%
Coraciiformes	Alcedinidae	Chloroceryle inda	Boreal Brazilian dominion	0%
Coraciiformes	Alcedinidae	Megaceryle alcyon	Northern Nearctic	0%
Coraciiformes	Alcedinidae	Megaceryle torquata	Andean region	0%
Coraciiformes	Momotidae	Aspatha gularis	Mexican Transition Zone	100%
Coraciiformes	Momotidae	Baryphthengus martii	South Brazilian dominion	2%
Coraciiformes	Momotidae	Electron carinatum	Mexican Transition Zone	85%
Coraciiformes	Momotidae	Electron platyrhynchum	South Brazilian dominion	3%
Coraciiformes	Momotidae	Eumomota superciliosa	Mesoamerican dominion	95%
Coraciiformes	Momotidae	Hylomanes momotula	Mesoamerican dominion	83%
Coraciiformes	Momotidae	Momotus mexicanus	Mexican Transition Zone	100%
Coraciiformes	Momotidae	Momotus momota	Boreal Brazilian dominion	0%
Cuculiformes	Cuculidae	Coccyzus americanus	Nearctic region	7%
Cuculiformes	Cuculidae	Coccyzus erythropthalmus	Nearctic region	0%
Cuculiformes	Cuculidae	Coccyzus euleri	Chacoan dominion	0%
Cuculiformes	Cuculidae	Coccyzus minor	Mesoamerican dominion	43%
Cuculiformes	Cuculidae	Crotophaga sulcirostris	Nearctic region	0%
Cuculiformes	Cuculidae	Dromococcyx pavoninus	South Brazilian dominion	0%
Cuculiformes	Cuculidae	Dromococcyx phasianellus	Chacoan dominion	4%
Cuculiformes	Cuculidae	Geococcyx californianus	Nearctic region	25%
Cuculiformes	Cuculidae	Geococcyx velox	Mexican Transition Zone	100%
Cuculiformes	Cuculidae	Morococcyx erythropygus	Mexican Transition Zone	96%
Cuculiformes	Cuculidae	Neomorphus geoffroyi	South Brazilian dominion	1%
Cuculiformes	Cuculidae	Neomorphus pucheranii	South Brazilian dominion	0%
Cuculiformes	Cuculidae	Neomorphus radiolosus	Pacific dominion	0%
Cuculiformes	Cuculidae	Neomorphus rufipennis	Boreal Brazilian dominion	0%
Cuculiformes	Cuculidae	Piaya cayana	Chacoan dominion	2%
Cuculiformes	Cuculidae	Tapera naevia	Chacoan dominion	4%
Galliformes	Cracidae	Crax rubra	Mesoamerican dominion	71%
Galliformes	Cracidae	Oreophasis derbianus	Mexican Transition Zone	100%
Galliformes	Cracidae	Ortalis cinereiceps	Pacific dominion	40%
Galliformes	Cracidae	Ortalis leucogastra	Mesoamerican dominion	100%
Galliformes	Cracidae	Ortalis poliocephala	Mexican Transition Zone	100%
Galliformes	Cracidae	Ortalis vetula	Mesoamerican dominion	88%
Galliformes	Cracidae	Ortalis wagleri	Mexican Transition Zone	100%
Galliformes	Cracidae	Penelope purpurascens	Pacific dominion	59%
Galliformes	Cracidae	Penelopina nigra	Mexican Transition Zone	100%
Galliformes	Odontophoridae	Callipepla californica	Nearctic region	0%
Galliformes	Odontophoridae	Callipepla douglasii	Mexican Transition Zone	100%
Galliformes	Odontophoridae	Callipepla gambelii	Nearctic region	30%
Galliformes	Odontophoridae	Callipepla squamata	Nearctic region	34%
Galliformes	Odontophoridae	Colinus cristatus	Pacific dominion	0%
Galliformes	Odontophoridae	Colinus leucopogon	Mexican Transition Zone	88%
Galliformes	Odontophoridae	Colinus nigrogularis	Mesoamerican dominion	100%
Galliformes	Odontophoridae	Colinus virginianus	Nearctic region	8%
Galliformes	Odontophoridae	Cyrtonyx montezumae	Mexican Transition Zone	87%
Galliformes	Odontophoridae	Cyrtonyx ocellatus	Mexican Transition Zone	100%
Galliformes	Odontophoridae	Dactylortyx thoracicus	Mexican Transition Zone	98%
Galliformes	Odontophoridae	Dendrortyx barbatus	Mexican Transition Zone	100%
Galliformes	Odontophoridae	Dendrortyx leucophrys	Mexican Transition Zone	97%
Galliformes	Odontophoridae	Dendrortyx macroura	Mexican Transition Zone	100%
Galliformes	Odontophoridae	Odontophorus guttatus	Mesoamerican dominion	97%
Galliformes	Odontophoridae	Odontophorus melanotis	Mesoamerican dominion	65%
Galliformes	Odontophoridae	Philortyx fasciatus	Mexican Transition Zone	100%
Galliformes	Odontophoridae	Rhynchortyx cinctus	Pacific dominion	38%
Galliformes	Phasianidae	Lagopus lagopus	Palearctic	0%
Galliformes	Phasianidae	Lagopus leucura	Northern Nearctic	0%
Galliformes	Phasianidae	Lagopus muta	Palearctic	0%
Galliformes	Phasianidae	Meleagris gallopavo	Nearctic region	11%
Galliformes	Phasianidae	Meleagris ocellata	Mesoamerican dominion	100%
Galliformes	Phasianidae	Phasianus colchicus	Palearctic	0%
Galliformes	Phasianidae	Tympanuchus cupido	Nearctic region	0%
Galliformes	Phasianidae	Tympanuchus pallidicinctus	Nearctic region	0%
Passeriformes	Aegithalidae	Psaltriparus minimus	Nearctic region	34%
Passeriformes	Bombycillidae	Phainopepla nitens	Nearctic region	33%
Passeriformes	Bombycillidae	Ptilogonys caudatus	Pacific dominion	0%
Passeriformes	Bombycillidae	Ptilogonys cinereus	Mexican Transition Zone	98%
Passeriformes	Cardinalidae	Amaurospiza concolor	Mexican Transition Zone	100%
Passeriformes	Cardinalidae	Amaurospiza moesta	Parana dominion	18%
Passeriformes	Cardinalidae	Cardinalis cardinalis	Nearctic region	14%
Passeriformes	Cardinalidae	Cardinalis phoeniceus	Pacific dominion	0%
Passeriformes	Cardinalidae	Cardinalis sinuatus	Nearctic region	37%
Passeriformes	Cardinalidae	Caryothraustes canadensis	Boreal Brazilian dominion	0%
Passeriformes	Cardinalidae	Caryothraustes poliogaster	Mesoamerican dominion	91%
Passeriformes	Cardinalidae	Chlorothraupis carmioli	Pacific dominion	48%
Passeriformes	Pipridae	Corapipo altera	Mesoamerican dominion	NA
Passeriformes	Cardinalidae	Cyanocompsa cyanoides	Pacific dominion	40%
Passeriformes	Cardinalidae	Cyanocompsa parellina	Mesoamerican dominion	100%
Passeriformes	Cardinalidae	Cyanoloxia glaucocaerulea	Chacoan dominion	0%
Passeriformes	Cardinalidae	Granatellus sallaei	Mesoamerican dominion	100%
Passeriformes	Cardinalidae	Granatellus venustus	Mesoamerican dominion	100%
Passeriformes	Cardinalidae	Habia fuscicauda	Mesoamerican dominion	89%
Passeriformes	Cardinalidae	Habia rubica	South Brazilian dominion	9%
Passeriformes	Cardinalidae	Periporphyrus erythromelas	Boreal Brazilian dominion	0%
Passeriformes	Cardinalidae	Pheucticus chrysopeplus	Mexican Transition Zone	100%
Passeriformes	Cardinalidae	Pheucticus melanocephalus	Nearctic region	9%
Passeriformes	Cardinalidae	Piranga bidentata	Mexican Transition Zone	95%
Passeriformes	Cardinalidae	Piranga erythrocephala	Mexican Transition Zone	100%
Passeriformes	Cardinalidae	Piranga leucoptera	South Brazilian dominion	37%
Passeriformes	Cardinalidae	Piranga ludoviciana	Nearctic region	6%
Passeriformes	Cardinalidae	Piranga rubra	Nearctic region	11%
Passeriformes	Cardinalidae	Rhodothraupis celaeno	Mexican Transition Zone	91%
Passeriformes	Cardinalidae	Saltator atriceps	Mesoamerican dominion	94%
Passeriformes	Cardinalidae	Saltator coerulescens	Chacoan dominion	8%
Passeriformes	Cardinalidae	Saltator grossus	Boreal Brazilian dominion	1%
Passeriformes	Cardinalidae	Saltator maximus	Boreal Brazilian dominion	3%
Passeriformes	Cardinalidae	Spiza americana	Nearctic region	0%
Passeriformes	Cinclidae	Cinclus mexicanus	Northern Nearctic	7%
Passeriformes	Coerebidae	Coereba flaveola	Boreal Brazilian dominion	2%
Passeriformes	Corvidae	Aphelocoma californica	Nearctic region	25%
Passeriformes	Corvidae	Aphelocoma ultramarina	Mexican Transition Zone	100%
Passeriformes	Corvidae	Aphelocoma unicolor	Mexican Transition Zone	100%
Passeriformes	Corvidae	Calocitta colliei	Mexican Transition Zone	98%
Passeriformes	Corvidae	Calocitta formosa	Mexican Transition Zone	96%
Passeriformes	Corvidae	Corvus brachyrhynchos	Northern Nearctic	0%
Passeriformes	Corvidae	Corvus corax	Northern Nearctic	0%
Passeriformes	Corvidae	Corvus cryptoleucus	Nearctic region	23%
Passeriformes	Corvidae	Corvus imparatus	Mexican Transition Zone	70%
Passeriformes	Corvidae	Corvus sinaloae	Mexican Transition Zone	97%
Passeriformes	Corvidae	Cyanocitta cristata	Northern Nearctic	0%
Passeriformes	Corvidae	Cyanocitta stelleri	Nearctic region	23%
Passeriformes	Corvidae	Cyanocorax affinis	Pacific dominion	0%
Passeriformes	Corvidae	Cyanocorax beecheii	Mexican Transition Zone	100%
Passeriformes	Corvidae	Cyanocorax cayanus	Boreal Brazilian dominion	0%
Passeriformes	Corvidae	Cyanocorax chrysops	Chacoan dominion	0%
Passeriformes	Corvidae	Cyanocorax cyanopogon	Chacoan dominion	0%
Passeriformes	Corvidae	Cyanocorax dickeyi	Mexican Transition Zone	100%
Passeriformes	Corvidae	Cyanocorax heilprini	Boreal Brazilian dominion	0%
Passeriformes	Corvidae	Cyanocorax luxuosus	Mesoamerican dominion	NA
Passeriformes	Corvidae	Cyanocorax melanocyaneus	Mexican Transition Zone	100%
Passeriformes	Corvidae	Cyanocorax morio	Mesoamerican dominion	85%
Passeriformes	Corvidae	Cyanocorax sanblasianus	Mesoamerican dominion	100%
Passeriformes	Corvidae	Cyanocorax yucatanicus	Mesoamerican dominion	100%
Passeriformes	Corvidae	Cyanolyca argentigula	Pacific dominion	0%
Passeriformes	Corvidae	Cyanolyca cucullata	Mexican Transition Zone	89%
Passeriformes	Corvidae	Cyanolyca mirabilis	Mexican Transition Zone	100%
Passeriformes	Corvidae	Cyanolyca nana	Mexican Transition Zone	100%
Passeriformes	Corvidae	Cyanolyca pulchra	Pacific dominion	0%
Passeriformes	Corvidae	Cyanolyca pumilo	Mexican Transition Zone	100%
Passeriformes	Corvidae	Gymnorhinus cyanocephalus	Nearctic region	15%
Passeriformes	Corvidae	Nucifraga caryocatactes	Palearctic	0%
Passeriformes	Corvidae	Nucifraga columbiana	Nearctic region	8%
Passeriformes	Corvidae	Pica hudsonia	Nearctic region	1%
Passeriformes	Corvidae	Pica nuttalli	Nearctic region	0%
Passeriformes	Cotingidae	Carpodectes nitidus	Mesoamerican dominion	81%
Passeriformes	Cotingidae	Cotinga amabilis	Mesoamerican dominion	93%
Passeriformes	Cotingidae	Laniocera hypopyrra	Boreal Brazilian dominion	0%
Passeriformes	Cotingidae	Laniocera rufescens	Pacific dominion	45%
Passeriformes	Cotingidae	Lipaugus unirufus	Pacific dominion	53%
Passeriformes	Cotingidae	Pachyramphus aglaiae	Mexican Transition Zone	61%
Passeriformes	Cotingidae	Pachyramphus albogriseus	Pacific dominion	0%
Passeriformes	Cotingidae	Pachyramphus cinnamomeus	Pacific dominion	31%
Passeriformes	Cotingidae	Pachyramphus homochrous	Pacific dominion	0%
Passeriformes	Cotingidae	Pachyramphus major	Mesoamerican dominion	100%
Passeriformes	Cotingidae	Pachyramphus polychopterus	Chacoan dominion	1%
Passeriformes	Cotingidae	Procnias tricarunculatus	Pacific dominion	17%
Passeriformes	Cotingidae	Schiffornis turdina	Boreal Brazilian dominion	5%
Passeriformes	Cotingidae	Schiffornis virescens	Parana dominion	0%
Passeriformes	Cotingidae	Tityra cayana	Boreal Brazilian dominion	0%
Passeriformes	Cotingidae	Tityra inquisitor	Chacoan dominion	4%
Passeriformes	Cotingidae	Tityra semifasciata	South Brazilian dominion	11%
Passeriformes	Dendrocolaptidae	Deconychura longicauda	Boreal Brazilian dominion	0%
Passeriformes	Dendrocolaptidae	Deconychura stictolaema	Boreal Brazilian dominion	0%
Passeriformes	Dendrocolaptidae	Dendrocincla anabatina	Mesoamerican dominion	96%
Passeriformes	Dendrocolaptidae	Dendrocincla fuliginosa	Boreal Brazilian dominion	1%
Passeriformes	Dendrocolaptidae	Dendrocincla homochroa	Mesoamerican dominion	78%
Passeriformes	Dendrocolaptidae	Dendrocolaptes certhia	Boreal Brazilian dominion	0%
Passeriformes	Dendrocolaptidae	Dendrocolaptes picumnus	Boreal Brazilian dominion	2%
Passeriformes	Dendrocolaptidae	Dendrocolaptes platyrostris	Chacoan dominion	0%
Passeriformes	Dendrocolaptidae	Dendrocolaptes sanctithomae	Mesoamerican dominion	69%
Passeriformes	Dendrocolaptidae	Glyphorynchus spirurus	Boreal Brazilian dominion	3%
Passeriformes	Dendrocolaptidae	Lepidocolaptes affinis	Mexican Transition Zone	95%
Passeriformes	Dendrocolaptidae	Lepidocolaptes lacrymiger	Pacific dominion	0%
Passeriformes	Dendrocolaptidae	Lepidocolaptes leucogaster	Mexican Transition Zone	100%
Passeriformes	Dendrocolaptidae	Lepidocolaptes souleyetii	Pacific dominion	24%
Passeriformes	Dendrocolaptidae	Sittasomus griseicapillus	Chacoan dominion	0%
Passeriformes	Dendrocolaptidae	Xiphocolaptes promeropirhynchus	South Brazilian dominion	4%
Passeriformes	Dendrocolaptidae	Xiphorhynchus erythropygius	Pacific dominion	47%
Passeriformes	Dendrocolaptidae	Xiphorhynchus flavigaster	Mesoamerican dominion	99%
Passeriformes	Dendrocolaptidae	Xiphorhynchus guttatus	Boreal Brazilian dominion	0%
Passeriformes	Dendrocolaptidae	Xiphorhynchus lachrymosus	Pacific dominion	10%
Passeriformes	Dendrocolaptidae	Xiphorhynchus susurrans	Pacific dominion	14%
Passeriformes	Dendrocolaptidae	Xiphorhynchus triangularis	South Brazilian dominion	0%
Passeriformes	Emberizidae	Aimophila aestivalis	Nearctic region	0%
Passeriformes	Emberizidae	Aimophila botterii	Mexican Transition Zone	84%
Passeriformes	Emberizidae	Aimophila carpalis	Nearctic region	42%
Passeriformes	Emberizidae	Aimophila cassinii	Nearctic region	16%
Passeriformes	Emberizidae	Aimophila humeralis	Mexican Transition Zone	100%
Passeriformes	Emberizidae	Aimophila mystacalis	Mexican Transition Zone	100%
Passeriformes	Emberizidae	Aimophila notosticta	Mexican Transition Zone	100%
Passeriformes	Emberizidae	Aimophila quinquestriata	Mexican Transition Zone	91%
Passeriformes	Emberizidae	Aimophila rufescens	Mexican Transition Zone	100%
Passeriformes	Emberizidae	Aimophila ruficauda	Mexican Transition Zone	95%
Passeriformes	Emberizidae	Aimophila ruficeps	Mexican Transition Zone	51%
Passeriformes	Emberizidae	Aimophila sumichrasti	Mexican Transition Zone	100%
Passeriformes	Emberizidae	Ammodramus bairdii	Nearctic region	0%
Passeriformes	Emberizidae	Ammodramus savannarum	Nearctic region	0%
Passeriformes	Emberizidae	Amphispiza bilineata	Nearctic region	8%
Passeriformes	Emberizidae	Arremon aurantiirostris	Pacific dominion	31%
Passeriformes	Emberizidae	Arremon brunneinucha	Pacific dominion	31%
Passeriformes	Emberizidae	Arremon virenticeps	Mexican Transition Zone	100%
Passeriformes	Emberizidae	Arremonops chloronotus	Mesoamerican dominion	100%
Passeriformes	Emberizidae	Arremonops conirostris	Pacific dominion	6%
Passeriformes	Emberizidae	Arremonops rufivirgatus	Mesoamerican dominion	71%
Passeriformes	Emberizidae	Atlapetes albinucha	Mexican Transition Zone	57%
Passeriformes	Emberizidae	Atlapetes pileatus	Mexican Transition Zone	100%
Passeriformes	Emberizidae	Calamospiza melanocorys	Nearctic region	0%
Passeriformes	Emberizidae	Calcarius mccownii	Nearctic region	0%
Passeriformes	Emberizidae	Chondestes grammacus	Nearctic region	5%
Passeriformes	Emberizidae	Haplospiza rustica	Mexican Transition Zone	30%
Passeriformes	Emberizidae	Haplospiza unicolor	Parana dominion	0%
Passeriformes	Emberizidae	Junco hyemalis	Northern Nearctic	0%
Passeriformes	Emberizidae	Junco phaeonotus	Mexican Transition Zone	93%
Passeriformes	Emberizidae	Melospiza georgiana	Northern Nearctic	0%
Passeriformes	Emberizidae	Melospiza lincolnii	Northern Nearctic	1%
Passeriformes	Emberizidae	Melospiza melodia	Northern Nearctic	0%
Passeriformes	Emberizidae	Melozone biarcuata	Mexican Transition Zone	100%
Passeriformes	Emberizidae	Melozone kieneri	Mexican Transition Zone	100%
Passeriformes	Emberizidae	Melozone leucotis	Mexican Transition Zone	100%
Passeriformes	Emberizidae	Oriturus superciliosus	Mexican Transition Zone	99%
Passeriformes	Emberizidae	Passerculus sandwichensis	Northern Nearctic	0%
Passeriformes	Emberizidae	Passerina amoena	Nearctic region	2%
Passeriformes	Emberizidae	Passerina caerulea	Nearctic region	14%
Passeriformes	Emberizidae	Passerina ciris	Nearctic region	2%
Passeriformes	Emberizidae	Passerina cyanea	Nearctic region	4%
Passeriformes	Emberizidae	Passerina leclancherii	Mesoamerican dominion	100%
Passeriformes	Emberizidae	Passerina rositae	Mexican Transition Zone	100%
Passeriformes	Emberizidae	Passerina versicolor	Nearctic region	45%
Passeriformes	Emberizidae	Pipilo aberti	Nearctic region	43%
Passeriformes	Emberizidae	Pipilo albicollis	Mexican Transition Zone	100%
Passeriformes	Emberizidae	Pipilo chlorurus	Nearctic region	7%
Passeriformes	Emberizidae	Pipilo fuscus	Mexican Transition Zone	51%
Passeriformes	Emberizidae	Pipilo maculatus	Nearctic region	0%
Passeriformes	Emberizidae	Pipilo ocai	Mexican Transition Zone	100%
Passeriformes	Emberizidae	Pooecetes gramineus	Nearctic region	2%
Passeriformes	Emberizidae	Sicalis luteola	Chacoan dominion	3%
Passeriformes	Emberizidae	Spizella atrogularis	Nearctic region	49%
Passeriformes	Emberizidae	Spizella breweri	Nearctic region	2%
Passeriformes	Emberizidae	Spizella pallida	Northern Nearctic	0%
Passeriformes	Emberizidae	Spizella passerina	Northern Nearctic	2%
Passeriformes	Emberizidae	Spizella pusilla	Nearctic region	0%
Passeriformes	Emberizidae	Spizella wortheni	Mexican Transition Zone	100%
Passeriformes	Emberizidae	Sporophila corvina	Pacific dominion	46%
Passeriformes	Emberizidae	Sporophila minuta	Boreal Brazilian dominion	5%
Passeriformes	Emberizidae	Sporophila schistacea	South Brazilian dominion	4%
Passeriformes	Emberizidae	Sporophila torqueola	Mesoamerican dominion	90%
Passeriformes	Emberizidae	Tiaris olivaceus	Mesoamerican dominion	53%
Passeriformes	Emberizidae	Volatinia jacarina	Pacific dominion	0%
Passeriformes	Emberizidae	Xenospiza baileyi	Mexican Transition Zone	92%
Passeriformes	Emberizidae	Zonotrichia albicollis	Northern Nearctic	0%
Passeriformes	Emberizidae	Zonotrichia atricapilla	Northern Nearctic	0%
Passeriformes	Emberizidae	Zonotrichia capensis	Chacoan dominion	1%
Passeriformes	Emberizidae	Zonotrichia leucophrys	Northern Nearctic	0%
Passeriformes	Emberizidae	Zonotrichia querula	Northern Nearctic	0%
Passeriformes	Formicariidae	Formicarius analis	South Brazilian dominion	1%
Passeriformes	Formicariidae	Formicarius moniliger	Mesoamerican dominion	100%
Passeriformes	Formicariidae	Grallaria guatimalensis	Boreal Brazilian dominion	32%
Passeriformes	Formicariidae	Hylopezus dives	Pacific dominion	36%
Passeriformes	Formicariidae	Hylopezus perspicillatus	Pacific dominion	24%
Passeriformes	Fringillidae	Carduelis atriceps	Mexican Transition Zone	100%
Passeriformes	Fringillidae	Carduelis notata	Mexican Transition Zone	100%
Passeriformes	Fringillidae	Carduelis pinus	Northern Nearctic	0%
Passeriformes	Fringillidae	Carduelis psaltria	Nearctic region	12%
Passeriformes	Fringillidae	Carduelis tristis	Northern Nearctic	0%
Passeriformes	Fringillidae	Carpodacus mexicanus	Nearctic region	10%
Passeriformes	Fringillidae	Coccothraustes abeillei	Mexican Transition Zone	100%
Passeriformes	Fringillidae	Coccothraustes vespertinus	Northern Nearctic	7%
Passeriformes	Fringillidae	Loxia curvirostra	Palearctic	0%
Passeriformes	Fringillidae	Loxia leucoptera	Palearctic	0%
Passeriformes	Fringillidae	Pinicola enucleator	Palearctic	0%
Passeriformes	Fringillidae	Pinicola subhimachala	Sino Japanese	0%
Passeriformes	Furnariidae	Anabacerthia variegaticeps	Mexican Transition Zone	66%
Passeriformes	Furnariidae	Automolus ochrolaemus	Boreal Brazilian dominion	4%
Passeriformes	Furnariidae	Automolus rubiginosus	Boreal Brazilian dominion	8%
Passeriformes	Furnariidae	Sclerurus guatemalensis	Pacific dominion	55%
Passeriformes	Furnariidae	Sclerurus mexicanus	Boreal Brazilian dominion	3%
Passeriformes	Furnariidae	Synallaxis brachyura	Pacific dominion	24%
Passeriformes	Furnariidae	Synallaxis erythrothorax	Mesoamerican dominion	100%
Passeriformes	Furnariidae	Xenops minutus	Parana dominion	0%
Passeriformes	Icteridae	Icterus bullockii	Nearctic region	NA
Passeriformes	Icteridae	Agelaioides badius	Chacoan dominion	0%
Passeriformes	Icteridae	Agelaius assimilis	Antillean subregion	0%
Passeriformes	Icteridae	Agelaius humeralis	Antillean subregion	0%
Passeriformes	Icteridae	Agelaius phoeniceus	Northern Nearctic	0%
Passeriformes	Icteridae	Agelaius tricolor	Nearctic region	0%
Passeriformes	Icteridae	Agelaius xanthomus	Antillean subregion	0%
Passeriformes	Icteridae	Agelasticus cyanopus	Chacoan dominion	0%
Passeriformes	Icteridae	Agelasticus thilius	Chacoan dominion	0%
Passeriformes	Icteridae	Agelasticus xanthophthalmus	South Brazilian dominion	0%
Passeriformes	Icteridae	Amblycercus holosericeus	Mesoamerican dominion	50%
Passeriformes	Icteridae	Amblyramphus holosericeus	Chacoan dominion	0%
Passeriformes	Icteridae	Cacicus melanicterus	Mexican Transition Zone	100%
Passeriformes	Icteridae	Cacicus microrhynchus	Pacific dominion	24%
Passeriformes	Icteridae	Chrysomus icterocephalus	Pacific dominion	0%
Passeriformes	Icteridae	Chrysomus ruficapillus	Chacoan dominion	0%
Passeriformes	Icteridae	Curaeus curaeus	Andean region	0%
Passeriformes	Icteridae	Curaeus forbesi	Chacoan dominion	0%
Passeriformes	Icteridae	Dives atroviolaceus	Antillean subregion	0%
Passeriformes	Icteridae	Dives dives	Mesoamerican dominion	94%
Passeriformes	Icteridae	Dolichonyx oryzivorus	Nearctic region	0%
Passeriformes	Icteridae	Euphagus carolinus	Northern Nearctic	0%
Passeriformes	Icteridae	Euphagus cyanocephalus	Nearctic region	0%
Passeriformes	Icteridae	Gnorimopsar chopi	Chacoan dominion	0%
Passeriformes	Icteridae	Gymnomystax mexicanus	Boreal Brazilian dominion	0%
Passeriformes	Icteridae	Hypopyrrhus pyrohypogaster	Pacific dominion	0%
Passeriformes	Icteridae	Icterus abeillei	Mexican Transition Zone	74%
Passeriformes	Icteridae	Icterus auricapillus	Pacific dominion	0%
Passeriformes	Emberizidae	Oryzoborus funereus	Mesoamerican dominion	NA
Passeriformes	Icteridae	Icterus cayanensis	Chacoan dominion	0%
Passeriformes	Icteridae	Icterus chrysater	Pacific dominion	39%
Passeriformes	Icteridae	Icterus cucullatus	Nearctic region	23%
Passeriformes	Icteridae	Icterus dominicensis	Antillean subregion	0%
Passeriformes	Icteridae	Icterus galbula	Nearctic region	0%
Passeriformes	Icteridae	Icterus graceannae	Pacific dominion	0%
Passeriformes	Icteridae	Icterus graduacauda	Mexican Transition Zone	61%
Passeriformes	Icteridae	Icterus gularis	Mesoamerican dominion	89%
Passeriformes	Icteridae	Icterus maculialatus	Mexican Transition Zone	100%
Passeriformes	Icteridae	Icterus mesomelas	Pacific dominion	48%
Passeriformes	Icteridae	Icterus parisorum	Nearctic region	36%
Passeriformes	Icteridae	Icterus pectoralis	Mexican Transition Zone	96%
Passeriformes	Icteridae	Icterus prosthemelas	Mesoamerican dominion	95%
Passeriformes	Icteridae	Icterus pustulatus	Mexican Transition Zone	98%
Passeriformes	Icteridae	Icterus spurius	Nearctic region	5%
Passeriformes	Icteridae	Icterus wagleri	Mexican Transition Zone	97%
Passeriformes	Icteridae	Lampropsar tanagrinus	South Brazilian dominion	0%
Passeriformes	Icteridae	Macroagelaius imthurni	Boreal Brazilian dominion	0%
Passeriformes	Icteridae	Macroagelaius subalaris	Pacific dominion	0%
Passeriformes	Icteridae	Molothrus aeneus	Nearctic region	29%
Passeriformes	Icteridae	Molothrus ater	Nearctic region	3%
Passeriformes	Icteridae	Molothrus bonariensis	Chacoan dominion	0%
Passeriformes	Icteridae	Molothrus oryzivorus	Boreal Brazilian dominion	3%
Passeriformes	Icteridae	Molothrus rufoaxillaris	Chacoan dominion	0%
Passeriformes	Icteridae	Oreopsar bolivianus	South Brazilian dominion	0%
Passeriformes	Icteridae	Psarocolius montezuma	Mesoamerican dominion	92%
Passeriformes	Icteridae	Psarocolius wagleri	Pacific dominion	49%
Passeriformes	Icteridae	Pseudoleistes guirahuro	Chacoan dominion	0%
Passeriformes	Icteridae	Pseudoleistes virescens	Chacoan dominion	0%
Passeriformes	Icteridae	Quiscalus lugubris	Pacific dominion	0%
Passeriformes	Icteridae	Quiscalus major	Nearctic region	0%
Passeriformes	Icteridae	Quiscalus mexicanus	Nearctic region	36%
Passeriformes	Icteridae	Quiscalus nicaraguensis	Mesoamerican dominion	75%
Passeriformes	Icteridae	Quiscalus niger	Antillean subregion	0%
Passeriformes	Icteridae	Quiscalus quiscula	Northern Nearctic	1%
Passeriformes	Icteridae	Sturnella magna	Northern Nearctic	0%
Passeriformes	Icteridae	Sturnella neglecta	Nearctic region	0%
Passeriformes	Icteridae	Xanthocephalus xanthocephalus	Nearctic region	2%
Passeriformes	Icteridae	Xanthopsar flavus	Chacoan dominion	0%
Passeriformes	Laniidae	Lanius ludovicianus	Nearctic region	0%
Passeriformes	Mimidae	Dumetella carolinensis	Nearctic region	1%
Passeriformes	Mimidae	Melanotis caerulescens	Mexican Transition Zone	98%
Passeriformes	Mimidae	Melanotis hypoleucus	Mexican Transition Zone	100%
Passeriformes	Mimidae	Mimus gilvus	Pacific dominion	14%
Passeriformes	Mimidae	Mimus polyglottos	Nearctic region	10%
Passeriformes	Mimidae	Toxostoma bendirei	Nearctic region	38%
Passeriformes	Mimidae	Toxostoma cinereum	Nearctic region	0%
Passeriformes	Mimidae	Toxostoma crissale	Nearctic region	32%
Passeriformes	Mimidae	Toxostoma curvirostre	Nearctic region	44%
Passeriformes	Mimidae	Toxostoma longirostre	Nearctic region	33%
Passeriformes	Mimidae	Toxostoma ocellatum	Mexican Transition Zone	100%
Passeriformes	Mimidae	Toxostoma rufum	Nearctic region	0%
Passeriformes	Paridae	Baeolophus atricristatus	Nearctic region	18%
Passeriformes	Paridae	Baeolophus bicolor	Nearctic region	0%
Passeriformes	Paridae	Baeolophus inornatus	Nearctic region	0%
Passeriformes	Paridae	Baeolophus ridgwayi	Nearctic region	21%
Passeriformes	Paridae	Baeolophus wollweberi	Mexican Transition Zone	96%
Passeriformes	Paridae	Parus atricapillus	Northern Nearctic	0%
Passeriformes	Paridae	Parus carolinensis	Nearctic region	0%
Passeriformes	Paridae	Parus gambeli	Nearctic region	8%
Passeriformes	Paridae	Parus sclateri	Mexican Transition Zone	97%
Passeriformes	Passeridae	Passer domesticus	Palearctic	0%
Passeriformes	Peucedramidae	Peucedramus taeniatus	Mexican Transition Zone	90%
Passeriformes	Pipridae	Chiroxiphia linearis	Mesoamerican dominion	81%
Passeriformes	Pipridae	Manacus aurantiacus	Pacific dominion	0%
Passeriformes	Pipridae	Manacus candei	Mesoamerican dominion	94%
Piciformes	Picidae	Picoides dorsalis	Northern Nearctic	NA
Passeriformes	Pipridae	Piprites griseiceps	Mesoamerican dominion	88%
Passeriformes	Polioptilidae	Polioptila albiloris	Mexican Transition Zone	96%
Passeriformes	Polioptilidae	Polioptila caerulea	Nearctic region	6%
Passeriformes	Polioptilidae	Polioptila melanura	Nearctic region	32%
Passeriformes	Polioptilidae	Polioptila nigriceps	Mexican Transition Zone	81%
Passeriformes	Polioptilidae	Polioptila plumbea	Boreal Brazilian dominion	5%
Passeriformes	Polioptilidae	Ramphocaenus melanurus	Boreal Brazilian dominion	5%
Passeriformes	Reguliidae	Regulus calendula	Northern Nearctic	0%
Passeriformes	Reguliidae	Regulus regulus	Palearctic	0%
Passeriformes	Reguliidae	Regulus satrapa	Northern Nearctic	0%
Passeriformes	Remizidae	Auriparus flaviceps	Nearctic region	31%
Passeriformes	Sittidae	Sitta canadensis	Northern Nearctic	2%
Passeriformes	Sittidae	Sitta carolinensis	Nearctic region	7%
Passeriformes	Sittidae	Sitta pygmaea	Nearctic region	30%
Passeriformes	Sturnidae	Sturnus unicolor	Palearctic	0%
Passeriformes	Sturnidae	Sturnus vulgaris	Palearctic	0%
Passeriformes	Thamnophilidae	Cercomacra tyrannina	Boreal Brazilian dominion	8%
Passeriformes	Thamnophilidae	Cymbilaimus lineatus	Boreal Brazilian dominion	1%
Passeriformes	Thamnophilidae	Cymbilaimus sanctaemariae	South Brazilian dominion	0%
Passeriformes	Thamnophilidae	Dysithamnus mentalis	Chacoan dominion	2%
Passeriformes	Thamnophilidae	Dysithamnus striaticeps	Mesoamerican dominion	81%
Passeriformes	Thamnophilidae	Epinecrophylla fulviventris	Pacific dominion	24%
Passeriformes	Thamnophilidae	Gymnocichla nudiceps	Pacific dominion	26%
Passeriformes	Thamnophilidae	Gymnopithys leucaspis	Boreal Brazilian dominion	7%
Passeriformes	Thamnophilidae	Gymnopithys rufigula	Boreal Brazilian dominion	0%
Passeriformes	Thamnophilidae	Hylophylax naevioides	Pacific dominion	24%
Passeriformes	Thamnophilidae	Hylophylax naevius	Boreal Brazilian dominion	0%
Passeriformes	Thamnophilidae	Microrhopias quixensis	South Brazilian dominion	7%
Passeriformes	Thamnophilidae	Myrmeciza exsul	Pacific dominion	0%
Passeriformes	Thamnophilidae	Myrmotherula axillaris	Boreal Brazilian dominion	1%
Passeriformes	Thamnophilidae	Myrmotherula schisticolor	Pacific dominion	24%
Passeriformes	Thamnophilidae	Phaenostictus mcleannani	Pacific dominion	36%
Passeriformes	Thamnophilidae	Pithys albifrons	Boreal Brazilian dominion	0%
Passeriformes	Thamnophilidae	Pygiptila stellaris	Boreal Brazilian dominion	0%
Passeriformes	Thamnophilidae	Taraba major	Chacoan dominion	2%
Passeriformes	Thamnophilidae	Thamnistes anabatinus	Pacific dominion	57%
Passeriformes	Thamnophilidae	Thamnophilus atrinucha	Pacific dominion	20%
Passeriformes	Thamnophilidae	Thamnophilus doliatus	Chacoan dominion	6%
Passeriformes	Thraupidae	Chlorophanes spiza	Boreal Brazilian dominion	3%
Passeriformes	Thraupidae	Chlorophonia occipitalis	Mexican Transition Zone	100%
Passeriformes	Thraupidae	Chlorospingus ophthalmicus	South Brazilian dominion	33%
Passeriformes	Thraupidae	Cyanerpes caeruleus	Boreal Brazilian dominion	0%
Passeriformes	Thraupidae	Cyanerpes cyaneus	Mesoamerican dominion	100%
Passeriformes	Thraupidae	Cyanerpes lucidus	Mesoamerican dominion	68%
Passeriformes	Thraupidae	Cyanerpes nitidus	Boreal Brazilian dominion	0%
Passeriformes	Thraupidae	Dacnis cayana	Boreal Brazilian dominion	1%
Passeriformes	Thraupidae	Diglossa baritula	Mexican Transition Zone	100%
Passeriformes	Thraupidae	Diglossa plumbea	Pacific dominion	0%
Passeriformes	Thraupidae	Eucometis penicillata	South Brazilian dominion	7%
Passeriformes	Thraupidae	Euphonia affinis	Mesoamerican dominion	98%
Passeriformes	Thraupidae	Euphonia elegantissima	Mexican Transition Zone	95%
Passeriformes	Thraupidae	Euphonia gouldi	Mesoamerican dominion	93%
Passeriformes	Thraupidae	Euphonia hirundinacea	Mesoamerican dominion	97%
Passeriformes	Thraupidae	Euphonia luteicapilla	Pacific dominion	29%
Passeriformes	Thraupidae	Euphonia minuta	South Brazilian dominion	3%
Passeriformes	Thraupidae	Iridophanes pulcherrimus	South Brazilian dominion	0%
Passeriformes	Thraupidae	Lanio aurantius	Mesoamerican dominion	100%
Passeriformes	Thraupidae	Lanio leucothorax	Mesoamerican dominion	78%
Passeriformes	Thraupidae	Piranga hepatica	Mexican Transition Zone	63%
Passeriformes	Thraupidae	Ramphocelus bresilius	Parana dominion	0%
Passeriformes	Thraupidae	Ramphocelus carbo	Boreal Brazilian dominion	0%
Passeriformes	Thraupidae	Ramphocelus costaricensis	Pacific dominion	0%
Passeriformes	Thraupidae	Ramphocelus dimidiatus	Pacific dominion	0%
Passeriformes	Thraupidae	Ramphocelus flammigerus	Pacific dominion	0%
Passeriformes	Thraupidae	Ramphocelus icteronotus	Pacific dominion	0%
Passeriformes	Thraupidae	Ramphocelus melanogaster	South Brazilian dominion	0%
Passeriformes	Thraupidae	Ramphocelus nigrogularis	South Brazilian dominion	0%
Passeriformes	Thraupidae	Ramphocelus passerinii	Mesoamerican dominion	91%
Passeriformes	Thraupidae	Ramphocelus sanguinolentus	Mesoamerican dominion	89%
Passeriformes	Thraupidae	Rhodinocichla rosea	Pacific dominion	38%
Piciformes	Ramphastidae	Ramphastos swainsonii	Mesoamerican dominion	NA
Passeriformes	Thraupidae	Tangara cabanisi	Mexican Transition Zone	100%
Passeriformes	Thraupidae	Tangara larvata	Pacific dominion	50%
Passeriformes	Thraupidae	Tangara lavinia	Pacific dominion	27%
Passeriformes	Thraupidae	Thraupis abbas	Mesoamerican dominion	100%
Passeriformes	Thraupidae	Thraupis episcopus	Boreal Brazilian dominion	6%
Passeriformes	Troglodytidae	Campylorhynchus albobrunneus	Pacific dominion	0%
Passeriformes	Troglodytidae	Campylorhynchus brunneicapillus	Nearctic region	32%
Passeriformes	Troglodytidae	Campylorhynchus chiapensis	Mesoamerican dominion	100%
Passeriformes	Troglodytidae	Campylorhynchus griseus	Pacific dominion	0%
Passeriformes	Troglodytidae	Campylorhynchus gularis	Mexican Transition Zone	100%
Passeriformes	Troglodytidae	Campylorhynchus jocosus	Mexican Transition Zone	100%
Passeriformes	Troglodytidae	Campylorhynchus megalopterus	Mexican Transition Zone	100%
Passeriformes	Troglodytidae	Campylorhynchus rufinucha	Mexican Transition Zone	100%
Passeriformes	Troglodytidae	Campylorhynchus zonatus	Pacific dominion	61%
Passeriformes	Troglodytidae	Catherpes mexicanus	Nearctic region	24%
Passeriformes	Troglodytidae	Cistothorus palustris	Nearctic region	0%
Passeriformes	Troglodytidae	Cistothorus platensis	Nearctic region	0%
Passeriformes	Troglodytidae	Cyphorhinus phaeocephalus	Pacific dominion	17%
Passeriformes	Troglodytidae	Henicorhina leucophrys	Pacific dominion	32%
Passeriformes	Troglodytidae	Henicorhina leucosticta	Boreal Brazilian dominion	15%
Passeriformes	Troglodytidae	Hylorchilus navai	Mesoamerican dominion	100%
Passeriformes	Troglodytidae	Hylorchilus sumichrasti	Mexican Transition Zone	100%
Passeriformes	Troglodytidae	Microcerculus philomela	Mesoamerican dominion	89%
Passeriformes	Troglodytidae	Salpinctes obsoletus	Nearctic region	0%
Passeriformes	Troglodytidae	Thryomanes bewickii	Nearctic region	0%
Passeriformes	Troglodytidae	Thryothorus felix	Mexican Transition Zone	100%
Passeriformes	Troglodytidae	Thryothorus ludovicianus	Nearctic region	6%
Passeriformes	Troglodytidae	Thryothorus maculipectus	Mesoamerican dominion	98%
Passeriformes	Troglodytidae	Thryothorus modestus	Mexican Transition Zone	75%
Passeriformes	Troglodytidae	Thryothorus nigricapillus	Pacific dominion	13%
Passeriformes	Troglodytidae	Thryothorus pleurostictus	Mexican Transition Zone	93%
Passeriformes	Troglodytidae	Thryothorus rufalbus	Pacific dominion	15%
Passeriformes	Troglodytidae	Thryothorus sinaloa	Mexican Transition Zone	99%
Passeriformes	Troglodytidae	Thryothorus thoracicus	Mesoamerican dominion	65%
Passeriformes	Troglodytidae	Troglodytes aedon	Nearctic region	3%
Passeriformes	Troglodytidae	Troglodytes rufociliatus	Mexican Transition Zone	100%
Passeriformes	Troglodytidae	Uropsila leucogastra	Mesoamerican dominion	99%
Passeriformes	Turdidae	Catharus aurantiirostris	Mexican Transition Zone	80%
Passeriformes	Turdidae	Catharus bicknelli	Northern Nearctic	0%
Passeriformes	Turdidae	Catharus dryas	South Brazilian dominion	20%
Passeriformes	Turdidae	Catharus frantzii	Mexican Transition Zone	98%
Passeriformes	Turdidae	Catharus fuscescens	Nearctic region	0%
Passeriformes	Turdidae	Catharus guttatus	Northern Nearctic	1%
Passeriformes	Turdidae	Catharus mexicanus	Mexican Transition Zone	94%
Passeriformes	Turdidae	Catharus minimus	Northern Nearctic	0%
Passeriformes	Turdidae	Catharus occidentalis	Mexican Transition Zone	100%
Passeriformes	Turdidae	Myadestes occidentalis	Mexican Transition Zone	98%
Passeriformes	Turdidae	Myadestes townsendi	Northern Nearctic	0%
Passeriformes	Turdidae	Myadestes unicolor	Mexican Transition Zone	100%
Passeriformes	Turdidae	Sialia currucoides	Nearctic region	0%
Passeriformes	Turdidae	Sialia mexicana	Nearctic region	0%
Passeriformes	Turdidae	Sialia sialis	Nearctic region	0%
Passeriformes	Turdidae	Turdus assimilis	Mexican Transition Zone	91%
Passeriformes	Turdidae	Turdus grayi	Mesoamerican dominion	68%
Passeriformes	Turdidae	Turdus infuscatus	Mexican Transition Zone	100%
Passeriformes	Turdidae	Turdus migratorius	Northern Nearctic	0%
Passeriformes	Turdidae	Turdus plebejus	Mexican Transition Zone	86%
Passeriformes	Turdidae	Turdus rufitorques	Mexican Transition Zone	100%
Passeriformes	Turdidae	Turdus rufopalliatus	Mexican Transition Zone	98%
Passeriformes	Turdidae	Zoothera pinicola	Mexican Transition Zone	100%
Passeriformes	Tyrannidae	Attila spadiceus	Boreal Brazilian dominion	9%
Passeriformes	Tyrannidae	Camptostoma imberbe	Mexican Transition Zone	73%
Passeriformes	Tyrannidae	Camptostoma obsoletum	Chacoan dominion	0%
Passeriformes	Tyrannidae	Colonia colonus	Chacoan dominion	1%
Passeriformes	Tyrannidae	Conopias albovittatus	Boreal Brazilian dominion	2%
Passeriformes	Tyrannidae	Contopus cinereus	Chacoan dominion	9%
Passeriformes	Tyrannidae	Contopus cooperi	Northern Nearctic	2%
Passeriformes	Tyrannidae	Contopus pertinax	Mexican Transition Zone	89%
Passeriformes	Tyrannidae	Contopus sordidulus	Nearctic region	12%
Passeriformes	Tyrannidae	Deltarhynchus flammulatus	Mesoamerican dominion	100%
Passeriformes	Tyrannidae	Elaenia flavogaster	Chacoan dominion	6%
Passeriformes	Tyrannidae	Elaenia frantzii	Pacific dominion	26%
Passeriformes	Tyrannidae	Empidonax affinis	Mexican Transition Zone	99%
Passeriformes	Tyrannidae	Empidonax albigularis	Mexican Transition Zone	100%
Passeriformes	Tyrannidae	Empidonax alnorum	Northern Nearctic	0%
Passeriformes	Tyrannidae	Empidonax atriceps	Pacific dominion	0%
Passeriformes	Tyrannidae	Empidonax difficilis	Nearctic region	0%
Passeriformes	Tyrannidae	Empidonax flavescens	Mexican Transition Zone	91%
Passeriformes	Tyrannidae	Empidonax fulvifrons	Mexican Transition Zone	100%
Passeriformes	Tyrannidae	Empidonax oberholseri	Nearctic region	4%
Passeriformes	Tyrannidae	Empidonax occidentalis	Nearctic region	16%
Passeriformes	Tyrannidae	Empidonax traillii	Nearctic region	4%
Passeriformes	Tyrannidae	Empidonax wrightii	Nearctic region	12%
Passeriformes	Tyrannidae	Legatus leucophaius	Mesoamerican dominion	77%
Passeriformes	Tyrannidae	Leptopogon amaurocephalus	Chacoan dominion	3%
Passeriformes	Tyrannidae	Megarynchus pitangua	Boreal Brazilian dominion	6%
Passeriformes	Tyrannidae	Mionectes oleagineus	Boreal Brazilian dominion	6%
Passeriformes	Tyrannidae	Mitrephanes olivaceus	South Brazilian dominion	0%
Passeriformes	Tyrannidae	Mitrephanes phaeocercus	Mexican Transition Zone	84%
Passeriformes	Tyrannidae	Myiarchus cinerascens	Nearctic region	20%
Passeriformes	Tyrannidae	Myiarchus crinitus	Nearctic region	0%
Passeriformes	Tyrannidae	Myiarchus nuttingi	Mexican Transition Zone	97%
Passeriformes	Tyrannidae	Myiarchus tuberculifer	Mexican Transition Zone	91%
Passeriformes	Tyrannidae	Myiarchus tyrannulus	Mexican Transition Zone	56%
Passeriformes	Tyrannidae	Myiarchus yucatanensis	Mesoamerican dominion	100%
Passeriformes	Tyrannidae	Myiobius atricaudus	South Brazilian dominion	0%
Passeriformes	Tyrannidae	Myiobius barbatus	Boreal Brazilian dominion	5%
Passeriformes	Tyrannidae	Myiobius sulphureipygius	Boreal Brazilian dominion	5%
Passeriformes	Tyrannidae	Myiobius villosus	South Brazilian dominion	0%
Passeriformes	Tyrannidae	Myiodynastes luteiventris	Mexican Transition Zone	94%
Passeriformes	Tyrannidae	Myiodynastes maculatus	Chacoan dominion	9%
Passeriformes	Tyrannidae	Myiopagis viridicata	Chacoan dominion	11%
Passeriformes	Tyrannidae	Myiozetetes granadensis	South Brazilian dominion	2%
Passeriformes	Tyrannidae	Myiozetetes similis	Boreal Brazilian dominion	9%
Passeriformes	Tyrannidae	Oncostoma cinereigulare	Mesoamerican dominion	92%
Passeriformes	Tyrannidae	Oncostoma olivaceum	Pacific dominion	0%
Passeriformes	Tyrannidae	Onychorhynchus mexicanus	Pacific dominion	53%
Passeriformes	Tyrannidae	Ornithion semiflavum	Mesoamerican dominion	97%
Passeriformes	Tyrannidae	Pitangus lictor	Boreal Brazilian dominion	0%
Passeriformes	Tyrannidae	Pitangus sulphuratus	Chacoan dominion	7%
Passeriformes	Tyrannidae	Platyrinchus cancrominus	Mesoamerican dominion	96%
Passeriformes	Tyrannidae	Platyrinchus coronatus	Boreal Brazilian dominion	2%
Passeriformes	Tyrannidae	Poecilotriccus sylvia	Pacific dominion	21%
Passeriformes	Tyrannidae	Pyrocephalus rubinus	Chacoan dominion	6%
Passeriformes	Tyrannidae	Rhynchocyclus brevirostris	Mesoamerican dominion	90%
Passeriformes	Tyrannidae	Rhytipterna holerythra	Pacific dominion	48%
Passeriformes	Tyrannidae	Sayornis nigricans	Mexican Transition Zone	68%
Passeriformes	Tyrannidae	Sayornis phoebe	Northern Nearctic	0%
Passeriformes	Tyrannidae	Sayornis saya	Northern Nearctic	2%
Passeriformes	Tyrannidae	Terenotriccus erythrurus	Boreal Brazilian dominion	3%
Passeriformes	Tyrannidae	Todirostrum cinereum	Chacoan dominion	4%
Passeriformes	Tyrannidae	Tolmomyias sulphurescens	Boreal Brazilian dominion	5%
Passeriformes	Tyrannidae	Tyrannus couchii	Nearctic region	0%
Passeriformes	Tyrannidae	Tyrannus crassirostris	Mexican Transition Zone	83%
Passeriformes	Tyrannidae	Tyrannus forficatus	Nearctic region	1%
Passeriformes	Tyrannidae	Tyrannus melancholicus	Chacoan dominion	5%
Passeriformes	Tyrannidae	Tyrannus savana	Chacoan dominion	0%
Passeriformes	Tyrannidae	Tyrannus tyrannus	Nearctic region	0%
Passeriformes	Tyrannidae	Tyrannus verticalis	Nearctic region	7%
Passeriformes	Tyrannidae	Tyrannus vociferans	Mexican Transition Zone	51%
Passeriformes	Tyrannidae	Xenotriccus callizonus	Mexican Transition Zone	100%
Passeriformes	Tyrannidae	Xenotriccus mexicanus	Mexican Transition Zone	100%
Passeriformes	Tyrannidae	Zimmerius vilissimus	Pacific dominion	51%
Passeriformes	Vireonidae	Cyclarhis gujanensis	Chacoan dominion	3%
Passeriformes	Vireonidae	Cyclarhis nigrirostris	Pacific dominion	0%
Passeriformes	Vireonidae	Hylophilus decurtatus	Mesoamerican dominion	60%
Passeriformes	Thraupidae	Tachyphonus delatrii	Mesoamerican dominion	NA
Passeriformes	Vireonidae	Vireo atricapilla	Nearctic region	7%
Passeriformes	Vireonidae	Vireo bellii	Nearctic region	10%
Passeriformes	Vireonidae	Vireo brevipennis	Mexican Transition Zone	100%
Passeriformes	Vireonidae	Vireo cassinii	Nearctic region	0%
Passeriformes	Vireonidae	Vireo flavoviridis	Mesoamerican dominion	87%
Passeriformes	Vireonidae	Vireo gilvus	Nearctic region	4%
Passeriformes	Vireonidae	Vireo griseus	Nearctic region	0%
Passeriformes	Vireonidae	Vireo huttoni	Mexican Transition Zone	53%
Passeriformes	Vireonidae	Vireo hypochryseus	Mexican Transition Zone	100%
Passeriformes	Vireonidae	Vireo leucophrys	Pacific dominion	24%
Passeriformes	Vireonidae	Vireo nelsoni	Mexican Transition Zone	100%
Passeriformes	Vireonidae	Vireo olivaceus	Nearctic region	0%
Passeriformes	Vireonidae	Vireo pallens	Mesoamerican dominion	96%
Passeriformes	Vireonidae	Vireo philadelphicus	Northern Nearctic	0%
Passeriformes	Vireonidae	Vireo plumbeus	Nearctic region	33%
Passeriformes	Vireonidae	Vireo solitarius	Northern Nearctic	0%
Passeriformes	Vireonidae	Vireo vicinior	Mexican Transition Zone	51%
Passeriformes	Vireonidae	Vireolanius melitophrys	Mexican Transition Zone	100%
Passeriformes	Vireonidae	Vireolanius pulchellus	Mesoamerican dominion	84%
Piciformes	Bucconidae	Malacoptila panamensis	Pacific dominion	38%
Piciformes	Bucconidae	Monasa morphoeus	South Brazilian dominion	1%
Piciformes	Bucconidae	Notharchus hyperrhynchus	South Brazilian dominion	8%
Piciformes	Galbulidae	Galbula ruficauda	Chacoan dominion	4%
Piciformes	Picidae	Campephilus guatemalensis	Mesoamerican dominion	94%
Piciformes	Picidae	Campephilus imperialis	Mexican Transition Zone	84%
Piciformes	Picidae	Celeus castaneus	Mesoamerican dominion	95%
Piciformes	Picidae	Colaptes atricollis	South American Transition Zone	0%
Piciformes	Picidae	Colaptes auratus	Northern Nearctic	0%
Piciformes	Picidae	Colaptes auricularis	Mexican Transition Zone	100%
Piciformes	Picidae	Colaptes chrysoides	Nearctic region	20%
Piciformes	Picidae	Colaptes rubiginosus	Boreal Brazilian dominion	26%
Piciformes	Picidae	Dryocopus lineatus	Boreal Brazilian dominion	7%
Piciformes	Picidae	Melanerpes aurifrons	Nearctic region	55%
Piciformes	Picidae	Melanerpes chrysogenys	Mesoamerican dominion	100%
Piciformes	Picidae	Melanerpes erythrocephalus	Nearctic region	0%
Piciformes	Picidae	Melanerpes formicivorus	Mexican Transition Zone	67%
Piciformes	Picidae	Melanerpes hoffmannii	Mesoamerican dominion	56%
Piciformes	Picidae	Melanerpes hypopolius	Mexican Transition Zone	100%
Piciformes	Picidae	Melanerpes lewis	Nearctic region	0%
Piciformes	Picidae	Melanerpes pucherani	Pacific dominion	51%
Piciformes	Picidae	Melanerpes uropygialis	Nearctic region	46%
Piciformes	Picidae	Picoides albolarvatus	Nearctic region	0%
Piciformes	Picidae	Picoides arizonae	Mexican Transition Zone	98%
Passeriformes	Thraupidae	Tachyphonus luctuosus	Boreal Brazilian dominion	NA
Piciformes	Picidae	Picoides fumigatus	Mesoamerican dominion	45%
Piciformes	Picidae	Picoides pubescens	Nearctic region	1%
Piciformes	Picidae	Picoides scalaris	Nearctic region	47%
Piciformes	Picidae	Picoides stricklandi	Mexican Transition Zone	100%
Piciformes	Picidae	Picoides tridactylus	Palearctic	0%
Piciformes	Picidae	Picoides villosus	Northern Nearctic	4%
Piciformes	Picidae	Piculus simplex	Mesoamerican dominion	77%
Piciformes	Picidae	Picumnus olivaceus	Pacific dominion	23%
Piciformes	Picidae	Sphyrapicus nuchalis	Nearctic region	7%
Piciformes	Picidae	Sphyrapicus ruber	Nearctic region	0%
Piciformes	Picidae	Sphyrapicus thyroideus	Nearctic region	8%
Piciformes	Picidae	Sphyrapicus varius	Northern Nearctic	0%
Piciformes	Ramphastidae	Aulacorhynchus prasinus	Mexican Transition Zone	58%
Piciformes	Ramphastidae	Pteroglossus frantzii	Pacific dominion	0%
Piciformes	Ramphastidae	Pteroglossus torquatus	Mesoamerican dominion	59%
Piciformes	Ramphastidae	Ramphastos ambiguus	Pacific dominion	10%
Piciformes	Ramphastidae	Ramphastos sulfuratus	Mesoamerican dominion	70%
Piciformes	Ramphastidae	Selenidera spectabilis	Pacific dominion	41%
Psittaciformes	Psittacidae	Amazona albifrons	Mesoamerican dominion	97%
Psittaciformes	Psittacidae	Amazona autumnalis	Pacific dominion	45%
Psittaciformes	Psittacidae	Amazona farinosa	Boreal Brazilian dominion	5%
Psittaciformes	Psittacidae	Amazona finschi	Mexican Transition Zone	100%
Psittaciformes	Psittacidae	Amazona ochrocephala	Boreal Brazilian dominion	0%
Psittaciformes	Psittacidae	Amazona oratrix	Mesoamerican dominion	94%
Psittaciformes	Psittacidae	Amazona viridigenalis	Mexican Transition Zone	96%
Psittaciformes	Psittacidae	Ara ambiguus	Pacific dominion	38%
Psittaciformes	Psittacidae	Ara macao	Boreal Brazilian dominion	5%
Psittaciformes	Psittacidae	Ara militaris	Mexican Transition Zone	60%
Psittaciformes	Psittacidae	Aratinga brevipes	Mexican Transition Zone	84%
Psittaciformes	Psittacidae	Aratinga canicularis	Mexican Transition Zone	95%
Psittaciformes	Psittacidae	Aratinga finschi	Pacific dominion	46%
Psittaciformes	Psittacidae	Aratinga holochlora	Mexican Transition Zone	84%
Psittaciformes	Psittacidae	Aratinga nana	Mesoamerican dominion	94%
Psittaciformes	Psittacidae	Aratinga rubritorquis	Mexican Transition Zone	84%
Psittaciformes	Psittacidae	Bolborhynchus lineola	Mexican Transition Zone	40%
Psittaciformes	Psittacidae	Brotogeris jugularis	Pacific dominion	14%
Psittaciformes	Psittacidae	Brotogeris pyrrhoptera	Pacific dominion	0%
Psittaciformes	Psittacidae	Forpus cyanopygius	Mexican Transition Zone	100%
Psittaciformes	Psittacidae	Myiopsitta monachus	Chacoan dominion	0%
Psittaciformes	Psittacidae	Pionus chalcopterus	Pacific dominion	0%
Psittaciformes	Psittacidae	Pionus senilis	Mesoamerican dominion	90%
Psittaciformes	Psittacidae	Pyrilia haematotis	Mesoamerican dominion	76%
Psittaciformes	Psittacidae	Rhynchopsitta pachyrhyncha	Mexican Transition Zone	100%
Psittaciformes	Psittacidae	Rhynchopsitta terrisi	Mexican Transition Zone	100%
Tinamiformes	Tinamidae	Crypturellus boucardi	Mesoamerican dominion	95%
Tinamiformes	Tinamidae	Crypturellus cinnamomeus	Mesoamerican dominion	97%
Tinamiformes	Tinamidae	Crypturellus soui	Boreal Brazilian dominion	4%
Tinamiformes	Tinamidae	Tinamus major	Boreal Brazilian dominion	4%
Trogoniformes	Trogonidae	Euptilotis neoxenus	Mexican Transition Zone	98%
Trogoniformes	Trogonidae	Pharomachrus antisianus	South Brazilian dominion	0%
Trogoniformes	Trogonidae	Pharomachrus auriceps	Pacific dominion	0%
Trogoniformes	Trogonidae	Pharomachrus fulgidus	Pacific dominion	0%
Trogoniformes	Trogonidae	Pharomachrus mocinno	Mexican Transition Zone	96%
Trogoniformes	Trogonidae	Pharomachrus pavoninus	South Brazilian dominion	0%
Passeriformes	Furnariidae	Xenops rutilans	Chacoan dominion	NA
Trogoniformes	Trogonidae	Trogon citreolus	Mesoamerican dominion	100%
Trogoniformes	Trogonidae	Trogon collaris	Boreal Brazilian dominion	7%
Trogoniformes	Trogonidae	Trogon elegans	Mexican Transition Zone	93%
Trogoniformes	Trogonidae	Trogon massena	Mesoamerican dominion	65%
Trogoniformes	Trogonidae	Trogon melanocephalus	Mesoamerican dominion	97%
Trogoniformes	Trogonidae	Trogon mexicanus	Mexican Transition Zone	100%
Trogoniformes	Trogonidae	Trogon personatus	South Brazilian dominion	0%
Trogoniformes	Trogonidae	Trogon rufus	Boreal Brazilian dominion	2%
Trogoniformes	Trogonidae	Trogon violaceus	Boreal Brazilian dominion	7%
